# Supplementary material for: Comparison between Three Different Techniques for the Detection of EGFR Mutations in Liquid Biopsies of Patients with Advanced Stage Lung Adenocarcinoma
Source: Int J Mol Sci. 2023 Mar 29;24(7):6410. doi: 10.3390/ijms24076410 (PMC10094170; doi:10.3390/ijms24076410)
Supplement: Supplementary file 1 [file ijms-24-06410-s001.zip]

Archive with 1 entries (1 files):
- ijms-2177723-supplementary.pdf
